# Supplementary material for: Human antibody responses against non-covalently cell wall-bound Staphylococcus aureus proteins
Source: Sci Rep. 2018 Feb 19;8:3234. doi: 10.1038/s41598-018-21724-z (PMC5818649; doi:10.1038/s41598-018-21724-z)
Supplement: Supplementary file 1 — Supplementary Dataset [file 41598_2018_21724_MOESM1_ESM.xlsx]

## Sheet: ELISA data
	Supplementary Information Table 1. Raw and normalized data of ELISA experiments to determine titers of IgG against non-covalently cell wall-bound antigens of S. aureus in plasma samples from EB patients and healthy volunteers
		Normalized data													Mann-Whitney Test for Two Independent Samples
		Efb	Eap	Atl2	Atl1	SA0710	Sle1	FtsL	LukH	LukG	IsaA	SsaA	EMP			Efb		Eap		Atl2		Atl1		SA0710		Sle1		FtsL		LukH		LukG		IsaA		SsaA		EMP
	EB01	227.993	231.431	252.337	89.1011	72.3818	52.1342	9.99622	179.815	416.521	42.2739	513.131	221.054			Patients	Carriers	Patients	Carriers	Patients	Carriers	Patients	Carriers	Patients	Carriers	Patients	Carriers	Patients	Carriers	Patients	Carriers	Patients	Carriers	Patients	Carriers	Patients	Carriers	Patients	Carriers
	EB51	468.232	1378.08	646.605	550.268	87.5078	146.465	80.1909	394.198	160.29	249.96	355.732	11.2168		count	8	6	8	6	8	6	8	6	8	6	8	6	8	6	8	6	8	6	8	6	8	6	8	6
	EB09	107.995	15.536	91.6818	62.2799	60.8684	73.1549	18.6666	146.65	49.7294	96.855	188.318	49.7208		median	81.5332	7.96187	106.273	10.8804	126.612	7.84897	87.5349	10.0357	48.4892	8.6728	42.0335	7.3391	10.3148	9.99622	96.3984	5.91084	63.9456	12.9573	69.5645	8.52916	91.6788	6.69832	32.6655	10.1864
	EB15	55.071	92.5834	161.543	99.0149	30.5774	35.9771	9.99622	28.7832	78.1618	39.3483	5.27464	14.0865		rank sum	84	21	83	22	84	21	83	22	81	24	79	26	70	35	80	25	80	25	83	22	80	25	77	28
	EB02	24.7455	119.963	83.4634	41.7563	32.0851	10.6539	11.8148	4.15925	2.28053	27.7109	54.1679	7.92046		U	0	48	1	47	0	48	1	47	3	45	5	43	14	34	4	44	4	44	1	47	4	44	7	41
	EB11	34.4806	63.3803	35.498	17.5847	7.67107	10.812	9.99622	36.4923	18.1612	17.6295	89.0176	32.9973
	EB53	39.5092	168.351	195.179	158.692	101.22	20.3935	10.6334	232.036	510.694	221.329	70.6238	41.6932			one tail	two tail	one tail	two tail	one tail	two tail	one tail	two tail	one tail	two tail	one tail	two tail	one tail	two tail	one tail	two tail	one tail	two tail	one tail	two tail	one tail	two tail	one tail	two tail
	EB60	115.218	73.3834	81.3044	85.9687	36.1101	48.0899	9.99622	46.1465	24.238	765.457	94.34	32.3336		alpha	0.05		0.05		0.05		0.05		0.05		0.05		0.05		0.05		0.05		0.05		0.05		0.05
	Carrier 1	6.54026	15.2091	8.92609	13.1914	4.61266	7.3702	9.99622	6.038	12.4118	18.1347	6.60338	11.0729		U	0		1		0		1		3		5		14		4		4		1		4		7
	Carrier 2	6.05417	15.386	5.72334	5.77515	11.9672	7.308	9.99622	5.78369	13.5028	6.79256	6.79326	13.3824		mean	24		24		24		24		24		24		24		24		24		24		24		24
	Carrier 3	9.38348	2.95653	6.77186	7.31145	0.763458	1.06727	10.0189	3.13303	1.52451	6.64309	4.129	8.62323		std dev	7.74597	ties	7.74597	ties	7.74597	ties	7.74597	ties	7.74597	ties	7.74597	ties	6.64649	ties	7.74597	ties	7.74597	ties	7.74597	ties	7.74597	ties	7.74597	ties
	Carrier 4	13.4107	6.55171	23.152	18.9444	20.0399	14.7965	9.99622	16.846	15.7188	10.2657	20.0179	9.29981		z-score	3.09839		2.96929		3.09839		2.96929		2.71109		2.45289		1.50455		2.58199		2.58199		2.96929		2.58199		2.19469
	Carrier 5	18.1825	18.1628	11.5092	12.76	17.2384	25.9831	9.99622	25.8629	16.0314	14.2433	19.8747	11.2199		effect r	0.828079		0.793575		0.828079		0.793575		0.724569		0.655562		0.402109		0.690066		0.690066		0.793575		0.690066		0.586556
	Carrier 6	6.42882	1.73387	3.91756	2.01755	5.37845	3.47492	9.99622	2.33632	0.810655	3.92058	2.58182	6.40171		U-crit	11.259	8.81818	11.259	8.81818	11.259	8.81818	11.259	8.81818	11.259	8.81818	11.259	8.81818	13.0675	10.9731	11.259	8.81818	11.259	8.81818	11.259	8.81818	11.259	8.81818	11.259	8.81818
															p-value	0.000972887	0.00194577	0.00149246	0.00298491	0.000972887	0.00194577	0.00149246	0.00298491	0.00335314	0.00670628	0.00708569	0.0141714	0.0662194	0.132439	0.00491164	0.00982327	0.00491164	0.00982327	0.00149246	0.00298491	0.00491164	0.00982327	0.0140929	0.0281858
															sig (norm)	yes	yes	yes	yes	yes	yes	yes	yes	yes	yes	yes	yes	no	no	yes	yes	yes	yes	yes	yes	yes	yes	yes	yes
		Raw data
		Efb	Eap	Atl2	Atl1	SA0710	Sle1	FtsL*	1813	1812	IsaA	SsaA	EMP		U-crit	10	7	10	7	10	7	10	7	10	7	10	7	10	7	10	7	10	7	10	7	10	7	10	7
	EB01	22948	42769.2	56755.7	24361	12931.5	3189.73	25	15473.2	52478	6356.92	16933.5	61709.8		sig (table)	yes	yes	yes	yes	yes	yes	yes	yes	yes	yes	yes	yes	no	no	yes	yes	yes	yes	yes	yes	yes	yes	yes	no
	EB51	47128.7	254673	145435	150448	15633.9	8961.14	200.553	33921.1	20195.1	37587.5	11739.3	3131.3
	EB02	2490.7	22169.6	18772.6	11416.5	5732.22	651.836	29.5482	357.908	287.326	4167.01	1787.56	2211.09		p-value	0.000333	0.000666001	0.000666001	0.001332	0.000333	0.000666001	0.000666001	0.001332	0.002331	0.004662	0.00632701	0.012654	0.114219	0.228438	0.003996	0.00799201	0.003996	0.00799201	0.000666001	0.001332	0.003996	0.00799201	0.014652	0.029304
	EB09	10870	2871.1	20621.1	17027.8	10874.5	4475.83	46.6841	12619.4	6265.47	14564.5	6214.55	13880.1		sig (exact)	yes	yes	yes	yes	yes	yes	yes	yes	yes	yes	yes	yes	no	no	yes	yes	yes	yes	yes	yes	yes	yes	yes	yes
	EB11	3470.56	11712.9	7984.23	4807.8	1370.49	661.512	25	3140.2	2288.15	2651.03	2937.61	9211.57
	EB15	5543.04	17109.7	36334.2	27071.5	5462.86	2201.18	25	2476.82	9847.69	5916.98	174.065	3932.41
	EB53	3976.7	31111.8	43899.6	43387.6	18083.7	1247.73	26.5935	19966.9	64342.8	33282.3	2330.61	11639.1
	EB60	11597	13561.5	18287	23504.6	6451.31	2942.28	25	3970.95	3053.77	115105	3113.26	9026.28
	Carrier 1	658.294	2810.7	2007.66	3606.64	824.082	450.931	25	519.576	1563.78	2727	217.914	3091.13
	Carrier 2	609.367	2843.38	1287.3	1578.97	2138.01	447.125	25	497.692	1701.23	1021.43	224.18	3735.85
	Carrier 3	944.471	546.376	1523.13	1999.01	136.397	65.299	25.0568	269.601	192.074	998.95	136.259	2407.27
	Carrier 4	1349.83	1210.78	5207.35	5179.56	3580.26	905.294	25	1449.62	1980.43	1543.71	660.598	2596.15
	Carrier 5	1830.12	3356.55	2588.65	3488.7	3079.76	1589.72	25	2225.53	2019.82	2141.83	655.872	3132.17
	Carrier 6	647.077	320.425	881.139	551.615	960.895	212.606	25	201.042	102.135	589.554	85.201	1787.11		* In the case of FtsL, instead of a zero value, 25 was used as an arbitrary low value that matches the lowest actual reading. If a zero value were used, this would cause a calculation error.
